# Supplementary material for: Nitrogen and sulfur metabolisms encoded in prokaryotic communities associated with sea ice algae
Source: ISME Commun. 2023 Dec 11;3:131. doi: 10.1038/s43705-023-00337-2 (PMC10713554; doi:10.1038/s43705-023-00337-2)
Supplement: Supplementary file 2 — Supplementary Table 1 [file 43705_2023_337_MOESM2_ESM.xlsx]

## Sheet: Table_S1
												Summary																										Sulfate oxidation – M00596			Thiosulfate oxidation by Sox complex - M00595								Sulfite oxidation
												Nitrogen cycling							Photo		DMSP							Sulfur oxidation																					soeABC subunits
												DNR			Denitrification						demethylation					lyase									C	M		Sulfate <> APS	Sulfite <> APS		thiosulfate => sulfate thiosulfate => sulfate
		Relative abundance of MAG (Reads mapping to MAG / Reads mapping to all MAGs)										K00370-1, K0034	K02567-8	K00362-3	K15864, K00368	K04561, K02305	K00376	K02588	K04040	K08926-9, K13991	K17486	K20034	K20035	K20036	K17285	K16953	dddP	K00958	K00394-5	K17222–7, K22622	K21307-9	K17218	K17229	K17725	K01601-2	K23995		K00958	K00394	K00395	K17222	K17223	K17224	K17225	K22622	K17226	K17227	K17229	K21307
MAG	Size (Mbp)	C2	A	F	C	CheckM complete %	Contamination %	Quality	Order	Family	Genus	narGHII - Nitrate > Nitrite	napAB – Nitrate > Nitrite	nirBD – Nitrite > Ammonia	nirS/nirK – Nitrite > Nitric oxide	norBC – Nitric oxide > Nitrous oxide	nosZ – Nitrous oxide > Nitrogen	nifH – Nitrogen fixation	bchG – bacteriochlorophyll a	Anoxygenic photosystem II	dmdA	dmdB	dmdC	dmdD	methanethiol oxidase	dddL	dddP	Sat – APS <> Sulfate	aprA/B – Sulfite <> APS	sox - Thiosulfate > Sulfate	soeABC (sulfite oxidising enzyme)	sqr - sulfite oxidation	soxF/accB - Sulfide oxidation	ETHE1 – sulfur > sulfite	RUBISCO subunits (2) – Carbon fixation	Methanol oxidation (xoxF)	Note	Sat: sulfate adenylyltransferase	aprA; adenylylsulfate reductase (A)	aprB; adenylylsulfate reductase (B)	soxA; L-cysteine S-thiosulfotransferase [EC:2.8.5.2]	soxX; L-cysteine S-thiosulfotransferase [EC:2.8.5.2]	soxB; S-sulfosulfanyl-L-cysteine sulfohydrolase [EC:3.1.6.20]	soxC; sulfane dehydrogenase subunit SoxC	soxD; S-disulfanyl-L-cysteine oxidoreductase SoxD [EC:1.8.2.6]	soxY; sulfur-oxidizing protein SoxY	soxZ; sulfur-oxidizing protein SoxZ	fccB/soxF; sulfide dehydrogenase	soeA; sulfite dehydrogenase (quinone) [EC:1.8.5.6]
137	2.88922	0.00728201	0.000478927	0.00182791	0.00667734	62.76	0	Med	Pseudomonadales	Saccharospirillaceae	Bermanella	0	0	0	0	0	0	0	0	0	0	0	0	0	0	0	0	0	0	0	0	1	0	0	0	0
142	2.00727	0.0075261	0.000860338	0.00013166	0.021112	90.33	2.16	High	UBA1113	Unknown UBA1113		0	0	0	0	0	0	0	0	0	0	0	0	0	0	0	0	0	0	0	0	0	0	0	0	0
163	2.90699	0.000527011	0.016168	0.00258728	7.90259e-05	94.95	0.68	High	Enterobacterales	Alteromonadaceae	Glaciecola	0	0	2	0	0	0	0	0	0	0	0	0	0	0	0	0	0	0	0	0	1	0	0	0	0
168	3.4647	0.0021767	0.00847098	0.000293512	0.000549351	89.74	1.87	Med	Enterobacterales	Alteromonadaceae	Glaciecola	0	0	0	0	0	0	0	0	0	0	0	0	0	0	0	0	0	0	0	0	0	0	0	0	0
208	1.85169	0.014363	0.0038107	0.00363185	0.000192424	39.66	0.86	Low	Enterobacterales	Alteromonadaceae	Colwellia	0	2	0	0	0	0	0	0	0	0	0	0	0	0	0	0	0	0	0	0	0	0	0	0	0
210	1.34096	0.00014782	0.00525421	6.23876e-06	0.000214952	71.5	0.47	Med	Unknown Archaea	Unknown Archaea		0	0	0	0	0	0	0	0	0	0	0	0	0	0	0	0	0	0	0	0	0	0	0	0	0
228	1.07371	0.00122393	0.000182544	5.01552e-05	0.00197398	56.41	2.64	Med	Flavobacteriales	Flavobacteriaceae	UBA7428	0	0	0	0	0	0	0	0	0	0	0	0	0	0	0	0	0	0	0	0	0	0	0	0	0
233	1.02358	0.08927	0.00413814	0.000133398	0.171871	76.32	1.32	Med	Thiomicrospirales	Thioglobaceae	Thioglobus	0	0	0	0	0	0	0	0	0	0	0	0	0	0	0	0	0	0	1	0	1	0	0	2	0	Autotroph (Rubisco), SUP05 (Thioglobus)						1
252	4.02243	0.00147756	0.0122498	2.27715e-05	5.03992e-05	94.94	0.65	High	Cytophagales	Cyclobacteriaceae		0	0	0	0	0	1	0	0	0	0	0	0	0	0	0	0	0	0	0	0	1	0	0	0	0
287	1.77193	0.00357718	0.0132981	1.72457e-05	0.000900533	41.38	0	Low	NS11-12g	UBA9320	UBA9320	0	0	0	0	0	0	0	0	0	0	0	0	0	0	0	0	0	0	0	0	0	0	0	0	0
328	2.36052	0.00738658	0.00160787	0.00203794	0.000326889	55.17	0	Med	Rhodobacterales	Rhodobacteraceae	Pseudophaeobacter	3	0	0	3	0	1	0	0	0	0	1	1	1	0	0	0	0	0	7	0	0	0	0	0	1	Diss N / SOX / DMSP / Methanol ox				1	1	1	1	1	3	1
338	2.23599	0.0500714	0.0239698	0.007393	0.00018053	53.54	0.04	Med	Enterobacterales	Alteromonadaceae	Alteromonas	0	0	2	0	0	0	0	0	0	0	0	0	0	0	0	0	0	0	0	0	0	0	0	0	0
402	2.498	0.00354275	0.000620922	5.06008e-05	0.00346509	59.04	0.43	Med	Rhodobacterales	Rhodobacteraceae	Ascidiaceihabitans	0	0	0	0	0	0	0	0	4	0	0	0	1	1	0	0	1	0	0	0	1	0	0	0	0	Photosynthesis, DMSP deg. – Roseobacter group	1
405	1.95111	0.0214346	0.027585	0.000510665	0.0154383	63.51	3.51	Med	Flavobacteriales	Flavobacteriaceae	Polaribacter	0	0	0	0	0	0	0	0	0	0	0	0	0	0	0	0	0	0	0	0	0	0	0	0	0
418	4.35609	0.000662403	0.121116	0.000121099	0.00122334	83.78	1.62	Med	Flavobacteriales	Crocinitomicaceae	UBA4466	0	0	0	0	0	0	0	0	0	0	0	0	0	0	0	0	0	0	0	0	0	0	0	0	0
427	3.55645	0.00435093	0.00535529	0.000119851	0.00681493	93.32	0.9	High	Pseudomonadales	Nitrincolaceae	Rs1	0	2	2	0	0	0	0	0	0	0	0	1	0	0	0	0	0	0	0	3	1	0	0	0	0	Dissimilatory nitrate reduction \ soeABC sulfite oxidation												1
430	1.65784	0.0212999	0.00215227	0.000389143	0.036834	73.72	30.07	Mixed	Thiomicrospirales	Thioglobaceae	Thioglobus	0	0	0	0	0	0	0	0	0	0	0	1	0	0	0	0	1	2	0	0	0	0	0	2	0	Sulfur oxidation / RUBISCO – obligate anaerobic / 2 copies of each, mixed MAG	2	2	2
432	3.28053	0.00920146	0.00390157	0.00195347	0.0105363	89.82	0.66	Med	Flavobacteriales	Flavobacteriaceae	Psychroserpens	0	0	0	0	0	1	0	0	0	0	0	0	0	0	0	0	0	0	0	0	0	0	0	0	0
438	1.05645	0.00266864	8.12867e-05	1.06282e-05	0.0045962	42.07	1.72	Med	Flavobacteriales	Flavobacteriaceae	MAG-120531	0	0	0	0	0	0	0	0	0	0	0	0	0	0	0	0	0	0	0	0	1	0	0	0	0
447	2.37575	0.00288447	0.000910336	6.55739e-05	0.00582831	94.09	1.63	High	Flavobacteriales			0	0	0	0	0	0	0	0	0	0	0	0	0	0	0	0	0	0	0	0	0	0	0	0	0
448	3.41338	0.00724889	0.00109433	0.000159735	0.0126022	93.98	0.84	High	Enterobacterales	Alteromonadaceae	Paraglaciecola	0	0	2	0	0	0	0	0	0	0	1	0	0	0	0	0	0	0	0	0	0	0	0	0	0
461	1.35191	0.00170161	0.000252653	1.71789e-05	0.00320498	88.98	0	Med	Flavobacteriales	Cryomorphaceae	UBA3442	0	0	0	0	0	0	1	0	0	0	0	0	0	0	0	0	0	0	0	0	0	0	0	0	0
485	3.25901	0.00214018	0.00687181	0.00123917	1.51198e-05	92.94	1.28	High	Pseudomonadales	Saccharospirillaceae	Thalassolituus	0	0	1	0	0	0	3	0	0	0	1	0	0	0	0	0	0	0	0	0	1	0	0	0	0	Nitrogen fixation
489	2.60538	0.00200538	0.00748567	0.0210861	0.00231635	62.07	0.86	Med	Enterobacterales	Alteromonadaceae	Psychrosphaera	0	0	0	0	0	0	0	0	0	0	0	0	0	0	0	0	0	0	0	0	1	0	0	0	0
497	1.66186	0.00385571	0.00035391	4.60777e-05	0.00716686	67.24	1.72	Med	Rhodobacterales	Rhodobacteraceae	GCA-2697345	0	0	0	0	0	0	0	0	0	0	0	0	0	1	0	0	1	0	0	0	1	0	0	0	0		1
512	2.18695	0.0038881	0.000420792	4.85955e-05	0.00775734	76.55	0.75	Med	Rhodobacterales	Rhodobacteraceae	GCA-002712045	0	0	0	0	0	0	0	0	0	1	0	0	0	1	0	1	1	0	0	3	1	0	0	0	0	DMSP degrader + Sulfur oxidation	1											1
538	2.21205	0.00651843	0.00237097	0.000321385	0.000738499	75.82	1.39	Med	Sphingomonadales	Sphingomonadaceae	Erythrobacter	0	0	0	0	0	0	0	0	0	0	1	0	0	0	0	0	0	0	1	0	1	0	0	0	0							2
546	3.21413	0.00190579	0.0317727	0.0014334	0.00240444	91.03	2.56	High	Pseudomonadales	Cellvibrionaceae		0	0	0	0	0	0	0	0	0	0	0	1	0	0	1	0	0	0	7	3	0	0	0	0	0	SOX + DMSP deg				1	1	1	1	1	1	1		1
548	2.13206	0.00706609	0.00672664	9.28239e-05	0.00114512	93.06	1.03	High	Flavobacteriales	Flavobacteriaceae	LPB0138	0	0	0	0	0	0	0	0	0	0	0	0	0	0	0	0	0	0	0	0	0	0	0	0	0
569	1.37604	0.0188803	0.000933534	0.000192243	0.0324867	83.22	4.41	Med	Flavobacteriales	Flavobacteriaceae	MAG-121220-bin8	0	0	0	0	0	0	0	0	0	0	0	0	0	0	0	0	0	0	0	0	0	0	0	0	0
577	3.78795	0.00941193	0.00111888	0.00874367	0.000553988	71.76	1.95	Med	Enterobacterales	Alteromonadaceae	Paraglaciecola	0	0	2	0	0	0	0	0	0	0	1	0	0	0	0	0	0	0	0	0	1	0	0	0	0
578	2.54255	0.0156075	0.0011592	0.000186004	0.024775	84.48	2.91	Med	Rhodobacterales	Rhodobacteraceae	Ascidiaceihabitans	0	0	0	0	0	0	0	0	0	1	1	0	1	0	0	0	0	0	7	3	0	1	0	0	0	SOX -DMSP degrader				1	1	1	1	1	1	1	1	2
585	2.70906	0.00258079	0.00600277	3.39121e-05	0.000732199	79.31	0	Med	GCA-001735895	GCA-001735895		1	0	0	1	0	0	0	0	0	1	0	1	0	0	0	0	1	2	4	3	0	0	1	0	0	Sulfur oxidation + DMSP degrader	1	1	1				1	1	1	1		1
595	3.35118	0.00012722	0.0102105	0.000351733	1.52206e-05	60.34	0	Med	Pseudomonadales	Saccharospirillaceae	UBA2009	3	0	1	3	2	0	0	0	0	0	1	0	0	0	0	0	0	0	0	0	1	0	0	0	0	Denitrification
611	1.56013	0.0244921	0.00113437	0.000175176	0.0421127	64.87	1	Med	Flavobacteriales	Flavobacteriaceae	SCGC-AAA160-P02	0	0	0	0	0	0	0	0	0	0	0	0	0	0	0	0	0	0	0	0	0	0	0	0	0
629	2.12016	0.00432837	0.00135788	1.5285e-05	0.00413233	53.79	0	Med	Pseudomonadales	Porticoccaceae	HTCC2207	1	0	0	1	0	0	0	0	0	0	1	1	0	0	0	0	1	0	0	0	0	0	1	0	0		1
631	1.62637	0.0145595	0.000529299	7.91654e-05	0.0229479	82.51	1.95	Med	Flavobacteriales	Flavobacteriaceae		0	0	0	0	0	0	0	0	0	0	0	0	0	0	0	0	0	0	0	0	1	0	0	0	0
635	2.06969	0.0143082	0.000441698	0.000131638	0.0244722	92.92	0	High	Rhodobacterales	Rhodobacteraceae	Amylibacter_A	0	0	0	0	0	0	0	0	0	1	0	1	0	1	0	1	1	0	7	3	0	1	0	0	0	DMSP degrader + Sulfur oxidation	1			1	1	1	1	1	1	1	1	1
636	1.88455	2.3452e-05	0.000354191	0.00276237	2.16716e-06	87.22	0.43	Med	Burkholderiales	Methylophilaceae		0	0	2	0	0	0	0	0	0	0	0	0	0	0	0	0	0	0	2	0	1	1	1	0	1	Methanol ox									2	1	1
649	1.59381	0.0631059	0.00234716	0.000121411	0.0936169	65.52	2.59	Med	Pseudomonadales	Nitrincolaceae	ASP10-02a	0	0	0	0	0	0	0	0	0	0	0	1	0	0	0	0	0	0	2	0	0	0	0	0	0					1		1
652	2.17325	0.0032486	0.000404142	4.54761e-05	0.00549633	81.03	0	Med	Flavobacteriales	Flavobacteriaceae	Ulvibacter	0	0	0	0	0	0	0	0	0	0	0	0	0	0	0	0	0	0	0	0	0	0	0	0	0
657	3.08193	0.0544092	0.00518556	0.0162137	0.000391551	80.94	1.29	Med	Enterobacterales	Alteromonadaceae	Colwellia	0	0	2	0	0	1	0	0	0	0	0	0	0	0	0	0	0	0	0	0	0	0	0	0	0	Denitrification
663	1.94773	0.000414773	0.00666228	2.67376e-05	0.000707806	42.24	5.17	Med	Pseudomonadales	Cellvibrionaceae	Endobugula	0	0	0	0	0	0	0	0	0	0	0	0	0	0	0	0	0	0	0	1	0	0	0	0	0													1
671	1.34647	8.2529e-05	0.0159672	3.27981e-05	7.94795e-05	89.47	4.47	Med	Rickettsiales			0	0	0	0	0	0	0	0	0	0	0	0	0	0	0	0	0	0	0	0	0	0	0	0	0
675	3.01718	0.00358778	0.00544017	0.0952536	0.0022097	47.01	9.85	Med	Enterobacterales	Alteromonadaceae	Psychrosphaera	0	0	1	0	0	0	0	0	0	0	0	0	0	0	0	0	0	0	0	0	0	0	0	0	0
676	2.00005	0.00253763	0.00443878	6.70667e-06	0.000220396	51.72	0.86	Med	Cytophagales	Cyclobacteriaceae	GCA-2729235	0	0	0	0	0	0	0	0	0	0	0	0	0	0	0	0	0	0	0	0	0	0	0	0	0
681	1.75509	0.0316279	0.0041141	0.000123104	0.0691279	74.52	0.95	Med	NS11-12g	UBA9320	UBA9320	1	0	0	1	0	0	0	0	0	0	0	0	0	0	0	0	0	0	0	0	0	0	0	0	0
684	1.59789	0.0101532	0.000281417	7.86307e-05	0.0197115	88.71	0	Med	Flavobacteriales	Cryomorphaceae	UBA10364	0	0	0	0	0	0	0	0	0	0	0	0	0	0	0	0	0	0	0	0	0	0	0	0	0
686	2.43133	0.0307737	0.000262708	3.01689e-05	0.000271752	99.65	0.12	High	Flavobacteriales	Flavobacteriaceae	Flavobacterium	0	0	0	0	0	0	0	0	0	0	0	0	0	0	0	0	0	0	0	0	0	0	0	0	0
702	3.12874	0.00625182	0.0344886	0.0012785	0.00319223	89	0.3	Med	Rhodobacterales	Rhodobacteraceae	UBA3435	0	0	2	0	0	0	0	0	0	0	0	0	0	0	0	1	1	0	0	0	1	0	0	0	0		1
707	2.80949	0.011551	0.0158611	0.000425127	0.00542063	68.85	1.76	Med	Enterobacterales	Alteromonadaceae	Paraglaciecola	0	0	0	0	0	0	0	0	0	0	1	0	0	0	0	0	0	0	0	0	0	0	0	0	0
710	4.00757	0.0211608	0.00427386	0.00413222	0.0208665	86.23	2.11	Med	Enterobacterales	Alteromonadaceae	Paraglaciecola	0	0	2	0	0	0	0	0	0	0	1	0	0	0	0	0	0	0	0	0	0	0	0	0	0
715	3.35292	0.00939256	0.00976726	0.000818994	0.00190615	95.39	0.09	High	Sphingomonadales	Sphingomonadaceae	Sphingobium	0	0	0	0	0	0	0	0	0	0	0	0	0	0	0	0	0	0	1	0	1	0	1	0	0										1
736	3.3439	0.0100837	0.0345525	0.00850651	0.0174912	79.31	3.45	Med	Enterobacterales	Alteromonadaceae	Paraglaciecola	0	0	2	0	0	0	0	0	0	0	1	0	0	0	0	0	0	0	0	0	0	0	0	0	0
743	0.961511	0.0128069	0.000616946	0.000417106	0.020515	43	0	Low	Flavobacteriales	Flavobacteriaceae	HC6-5	0	0	0	0	0	0	0	0	0	0	0	0	0	0	0	0	0	0	0	0	0	0	0	0	0
749	3.58744	0.000325051	0.00345613	0.00991522	0.00031444	65	0	Med	Pseudomonadales	Saccharospirillaceae	Bermanella	0	0	1	0	0	0	0	0	0	0	1	0	0	0	0	0	0	0	0	0	1	0	0	0	0
750	3.21399	0.00493004	0.00027702	0.00206155	0.00354306	95.95	0.65	High	Rhodobacterales	Rhodobacteraceae	Dinoroseobacter	0	0	0	0	0	0	0	0	0	1	0	0	0	0	1	1	1	0	0	3	1	0	0	0	0	DMSP deg + Sulfur oxidation	1											1
756	3.18094	0.000992221	0.0234861	0.000120163	0.000846404	93.27	1.62	High	Enterobacterales	Alteromonadaceae	Colwellia	0	0	1	0	0	0	0	0	0	0	0	0	0	0	0	0	0	0	0	0	0	0	0	0	0
768	1.14365	0.00146709	0.00018666	5.21382e-06	0.00264923	74.72	0.56	Med	BD1-5	UBA6164		0	0	0	0	0	0	0	0	0	0	0	0	0	0	0	0	0	0	0	0	0	0	0	0	0
771	5.27807	0.00265446	0.0495532	5.70847e-05	0.00118252	82.24	50.86	Mixed	Pseudomonadales	Saccharospirillaceae	Reinekea	0	2	2	0	0	0	0	0	0	0	1	0	0	0	0	0	0	0	0	0	0	0	1	0	0	2 MAGs mixed, but 2 x Nitrate reduction genes
773	2.23329	0.000472488	0.00215807	0.00327918	4.38473e-06	50	1.72	Med	Pseudomonadales	Pseudomonadaceae	PseudomonaD	0	0	0	0	0	0	0	0	0	0	0	0	0	0	0	0	0	0	0	0	0	0	0	0	0
774	2.02354	0.00273644	0.000229642	2.78739e-05	0.00486135	42.53	5.17	Low	Cytophagales	Cyclobacteriaceae	UBA4465	0	0	0	0	0	0	0	0	0	0	0	0	0	0	0	0	0	0	0	0	0	0	0	0	0
783	1.79641	0.0137899	0.00111828	0.000115016	0.0213276	82.47	1.02	Med	Pseudomonadales	Porticoccaceae	HTCC2207	0	0	0	0	0	0	0	0	0	0	0	1	0	0	0	0	0	0	0	0	0	0	0	0	0
788	2.53575	0.00168093	0.0124643	6.00481e-05	0.00150366	97.6	1.13	High	Nitrosococcales	Methylophagaceae	GCA-002733105	0	0	2	0	0	0	0	0	0	0	0	0	0	1	0	0	0	0	7	0	1	0	1	1	1	DMSP deg, sulfur ox, methylotroph, N reduction coupled, Rubisco - Chemoautotroph				1	1	1	2	2	4	1
799	2.57466	0.000678023	0.000381552	0.00611983	0.00010352	70.69	0.86	Med	Pseudomonadales	Oleiphilaceae		0	0	2	0	0	0	0	0	0	0	0	0	0	0	0	0	0	0	0	0	1	0	0	0	0
801	2.80228	0.00488122	0.00144754	0.000218535	0.0120266	64.83	6.9	Med	Pseudomonadales	Pseudohongiellaceae	UBA9145	0	0	0	0	0	0	0	0	0	0	1	0	0	0	0	0	0	0	2	0	0	0	0	0	0								1	1
809	2.33674	0.00672554	0.0130934	0.000372989	0.00609754	48.28	1.72	Low	Enterobacterales	Alteromonadaceae	Paraglaciecola	0	0	0	0	0	0	0	0	0	0	0	0	0	0	0	0	0	0	0	0	0	0	0	0	0
816	2.98941	0.00532868	0.0835695	0.0194953	0.000101655	48.28	0	Low	Enterobacterales	Alteromonadaceae	Pseudoalteromonas	0	0	0	0	0	0	0	0	0	0	0	0	0	0	0	0	0	0	0	0	0	0	0	0	0
818	3.22292	0.00525049	0.000515735	6.94508e-05	0.00798993	91.16	2.41	High	Pseudomonadales	HTCC2089	UBA9926	0	0	0	0	0	0	0	0	0	0	0	0	0	1	0	0	0	0	0	0	0	0	0	0	0
827	1.63943	0.0201047	0.0109971	0.000375551	0.0113184	48.25	0	Low	Flavobacteriales	Flavobacteriaceae	Polaribacter	0	0	0	0	0	0	0	0	0	0	0	0	0	0	0	0	0	0	0	0	0	0	0	0	0
829	2.22432	0.0136658	0.0029433	1.55078e-05	0.0021722	44.83	0	Low	Pseudomonadales	Porticoccaceae	HTCC2207	1	0	0	1	0	0	0	0	0	0	1	1	0	0	0	0	1	0	0	0	0	0	0	0	0		1
841	1.50963	0.00897383	0.00160314	0.0223149	0.0137568	40.69	0	Low	Pseudomonadales	Saccharospirillaceae	Oleispira	0	0	1	0	0	0	0	0	0	0	1	0	0	0	0	0	0	0	0	0	1	0	0	0	0
857	1.85667	0.000120069	0.000158738	0.00252797	0.000130181	68.06	1.42	Med	Flavobacteriales	Flavobacteriaceae	GCA-2733415	0	1	0	0	0	1	0	0	0	0	0	0	0	0	0	0	0	0	0	0	0	0	0	0	0
870	1.38252	0.00120891	0.000268274	7.84302e-05	0.00258371	65.83	0	Med	UBA7366	UBA7366		0	0	0	0	0	0	0	0	0	0	0	0	0	0	0	0	0	0	0	0	0	0	0	0	0
877	3.39268	0.00197461	0.00387828	0.00269134	4.58129e-05	88.39	0.86	Med	Pseudomonadales	Nitrincolaceae	Neptunomonas	0	0	1	0	0	1	0	0	0	0	0	0	0	0	0	0	0	0	2	0	0	0	0	0	0	Denitrification – Neptunomonas facultatively anaerobic						1			1
886	2.86008	0.0154048	0.0106026	0.0003184	0.0053405	88.29	1.34	Med	Flavobacteriales	Flavobacteriaceae	Polaribacter	0	0	2	0	0	0	0	0	0	0	0	0	0	0	0	0	0	0	0	0	0	0	0	0	0
901	1.86333	0.00431492	0.0389282	7.25033e-05	0.00289473	71.53	1.76	Med	Pseudomonadales	Nitrincolaceae	ASP10-02a	0	0	0	0	0	0	0	0	0	1	0	0	0	0	0	0	0	0	0	3	0	0	0	0	0	DMSP degrader + Sulfur oxidation												1
905	2.38146	0.00677917	0.00354004	0.00505685	4.83832e-05	63.79	0.86	Med	Pseudomonadales	Pseudomonadaceae	PseudomonaD	0	0	2	0	0	0	0	0	0	0	0	0	0	0	0	0	0	0	0	0	0	0	0	1	0
920	2.418	0.0263976	0.00667051	0.00557373	0.000216616	61.69	2.7	Med	Enterobacterales	Alteromonadaceae	Colwellia	0	0	2	0	0	0	0	0	0	0	0	0	0	0	0	0	0	0	0	0	0	0	0	0	0
921	1.46467	0.00842222	0.000914826	0.000201334	0.0123251	41.38	0	Low	Rhodobacterales	Rhodobacteraceae	Planktomarina	0	0	0	0	0	0	0	0	0	1	0	0	0	0	0	0	1	0	7	3	0	0	0	0	0	DMSP degrader + Sulfur oxidation	1			1	1	1	1	1	1	1		1
932	3.23013	0.000806903	0.00524589	0.0255632	0.00014651	88.96	1.39	Med	Pseudomonadales	Saccharospirillaceae	Bermanella	0	0	2	0	0	0	0	0	0	0	1	0	0	0	0	0	0	0	0	0	1	0	0	0	0
938	2.34389	0.0416992	0.0197439	0.00596724	0.000125494	50	0	Med	Enterobacterales	Alteromonadaceae	Alteromonas	0	0	0	0	0	0	0	0	0	0	0	0	0	0	0	0	0	0	0	0	0	0	0	0	0
939	4.23383	0.00347337	0.0104471	0.196263	0.00242617	71.72	12.93	Low	Pseudomonadales	Saccharospirillaceae	Oleispira	0	2	2	0	2	1	0	0	0	0	1	0	0	0	0	0	0	0	0	0	1	0	0	0	0	Dissimilatory nitrate reduction / Denitrification
951	2.32784	0.000890879	0.00622128	6.6376e-05	0.000250534	74.7	0.76	Med	UBA10353	UBA7415	UBA7415	0	0	0	0	0	0	0	0	0	0	1	0	0	1	0	0	1	0	0	0	0	0	0	0	0		2
960	1.17998	0.00135864	0.00019405	2.47991e-05	0.00211304	42.24	1.72	Low	Rhodobacterales	Rhodobacteraceae	Octadecabacter	0	0	0	0	0	0	0	1	4	1	0	0	0	0	0	0	0	0	0	1	0	0	0	0	0	Roseobacter – AAP - bchG, DMSP degrader,
964	2.4238	0.00203109	0.00105981	0.059426	0.000811477	94.24	2.31	High	Flavobacteriales	Flavobacteriaceae	Mesoflavibacter_B	0	0	0	0	0	0	0	0	0	0	0	0	0	0	0	0	0	0	0	0	0	0	0	0	0
1016	2.17296	0.00335896	0.000382206	0.000117133	0.00537406	86.69	0.64	Med	Rhodobacterales	Rhodobacteraceae	Planktomarina	0	0	0	0	0	0	0	0	0	0	0	0	0	0	0	1	1	0	0	3	1	0	0	0	0		1											1
1038	1.08564	0.0011526	0.000226368	6.71558e-05	0.00205981	78.86	0.74	Med	Pseudomonadales	Porticoccaceae	Porticoccus	0	0	0	0	0	0	0	0	0	0	0	1	0	0	0	0	1	0	0	0	0	0	0	0	0		1
1047	1.33678	0.00131046	7.46453e-05	0.000364678	0.00148446	29.31	0.86	Low	Flavobacteriales	Flavobacteriaceae	Maribacter	0	0	0	0	0	0	0	0	0	0	0	0	0	0	0	0	0	0	0	0	0	0	0	0	0
1061	1.02796	0.000993753	0.000104906	1.89391e-05	0.00200306	49.38	2.17	Low	Rhizobiales	TMED25	MED-G09	0	0	0	0	0	0	0	0	0	0	0	0	0	0	0	0	0	0	0	0	0	0	0	0	0
1098	2.05674	0.00483346	0.000308684	2.80522e-05	0.00964464	95.59	0	High	Sphingomonadales	Emcibacteraceae	UBA4441	0	0	0	0	0	0	0	0	0	0	0	0	0	0	0	0	0	0	2	3	0	0	0	0	0								1	1				2
1136	2.97142	0.00154686	0.00252662	0.00989655	4.93912e-05	97.58	0.68	High	Pseudomonadales	Cellvibrionaceae	GCA-2707785	3	0	2	3	0	0	0	0	0	0	0	0	0	0	0	0	0	0	0	0	0	0	0	0	0	Dissimilatory nitrate reduction
1221	3.20128	0.000890539	0.00108137	0.0102897	0.00106761	38.79	2.59	Low	Pseudomonadales	Saccharospirillaceae	Oleispira	0	2	2	0	0	0	0	0	0	0	1	0	0	0	0	0	0	0	0	0	0	0	0	0	0	Dissimilatory nitrate reduction
1242	3.71354	0.0185514	0.0034276	0.00245999	0.000157397	98.71	0.54	High	Pseudomonadales	Spongiibacteraceae	Zhongshania	0	0	2	0	0	0	0	0	0	0	1	0	0	0	0	0	1	0	0	0	0	0	0	0	0		1
1340	2.15958	0.00700718	0.000229221	3.01689e-05	0.000285663	40.86	0.86	Low	Enterobacterales	Alteromonadaceae	Colwellia	0	0	0	0	0	0	0	0	0	0	0	0	0	0	0	0	0	0	0	0	1	0	0	0	0
1352	1.53733	0.00675053	0.000822595	7.92546e-05	0.0112745	46.87	0	Low	Flavobacteriales	Flavobacteriaceae	GCA-002733185	0	0	0	0	0	0	0	0	0	0	0	0	0	0	0	0	0	0	0	0	0	0	0	0	0
1399	2.9793	0.00238368	0.143776	0.410288	0.00178292	83.11	5.7	Med	Pseudomonadales	Saccharospirillaceae	Bermanella	0	0	0	0	0	0	0	0	0	0	0	0	0	0	0	0	0	0	0	0	0	0	0	0	0
1429	1.55974	0.00455765	0.00110373	3.38453e-05	0.00686437	56.49	7.02	Med	Flavobacteriales	Flavobacteriaceae	Polaribacter	0	0	0	0	0	0	0	0	0	0	0	0	0	0	0	0	0	0	0	0	0	0	0	0	0
1439	1.03089	0.005271	0.00085033	0.000321608	0.0104928	66.67	1.75	Med	Burkholderiales	Methylophilaceae	BACL14	0	0	0	0	0	0	0	0	0	0	0	0	0	0	0	0	0	0	1	0	0	0	0	0	0										1
1502	2.24531	0.0110357	0.00213062	0.000525861	0.0170911	76.9	0.86	Med	Pseudomonadales	Nitrincolaceae	ASP10-02a	0	0	0	0	0	0	0	0	0	1	0	1	0	0	0	0	1	2	7	3	0	0	0	0	0	Sulfur oxidation, DMSP degradation	1	1	1	1	1	1	1	1	1	1		1
1511	3.72923	0.00117997	0.0146199	2.22145e-05	0.000676911	88.2	2.15	Med	Flavobacteriales	koll-22	GCA-002793235	0	0	0	0	0	0	0	0	0	0	0	0	0	0	0	0	0	0	0	0	0	0	0	0	0
1533	3.71995	0.00764285	0.000617086	5.11133e-05	0.0127548	95.06	3.56	High	Pseudomonadales	HTCC2089	GCA-2725285	0	0	0	0	0	0	0	0	0	0	0	1	0	0	0	0	0	0	2	0	0	0	1	0	0								1	1
1563	0.988741	0.000181658	0.00952102	8.37777e-06	0.000262378	56.74	0	Med	BD1-5	UBA6164		0	0	0	0	0	0	0	0	0	0	0	0	0	0	0	0	0	0	0	0	0	0	0	0	0
1571	3.77365	0.0358214	0.00394872	0.00967512	0.0501611	94.05	1.54	High	Flavobacteriales	Flavobacteriaceae	Winogradskyella	0	0	2	0	0	1	0	0	0	0	0	0	0	0	0	0	0	0	0	0	1	0	0	0	0	Denitrification
1575	1.14701	0.0143483	0.000910523	7.03643e-05	0.0230469	45.61	0	Low	Flavobacteriales	Flavobacteriaceae	Polaribacter	0	0	0	0	0	0	0	0	0	0	0	0	0	0	0	0	0	0	0	0	0	0	0	0	0
MAG - Metagenomic assembled genome; Mb - Megabase pairs of data mapped to MAG; Con - Contamination of MAG estimated by CheckM
[truncated: 39 more columns]
